# Supplementary material for: First record of the polychaete Ficopomatus uschakovi (Pillai, 1960) (Annelida, Serpulidae) in the Colombian Caribbean, South America
Source: Zookeys. 2014 Jan 17;(371):1–11. doi: 10.3897/zookeys.371.5588 (PMC3909796; doi:10.3897/zookeys.371.5588)
Supplement: XML Treatment for Ficopomatus uschakovi [file zookeys.371.5588-treatment1.xml]

<!DOCTYPE tp:taxon-treatment
  PUBLIC "-//TaxonX//DTD Taxonomic Treatment Publishing DTD v0 20100105//EN" "tax-treatment-NSO.dtd">
<tp:taxon-treatment xmlns:tp="http://www.plazi.org/taxpub"><tp:treatment-meta><mixed-citation publication-type="journal"><person-group><name><surname>Arteaga-Flórez</surname><given-names>Catalina</given-names></name><name><surname>Fernández-Rodríguez</surname><given-names>Vanessa</given-names></name><name><surname>Londoño-Mesa</surname><given-names>Mario H.</given-names></name></person-group><article-title>First record of the polychaete <italic>Ficopomatus uschakovi</italic> (Pillai, 1960) (Annelida, Serpulidae) in the Colombian Caribbean, South America</article-title><source>Zookeys</source><day>17</day><month>1</month><year>2014</year><volume>2014</volume><issue>371</issue><fpage>1</fpage><lpage>11</lpage><pub-id pub-id-type="doi">10.3897/zookeys.371.5588</pub-id></mixed-citation></tp:treatment-meta><tp:nomenclature><tp:taxon-name>
                            <tp:taxon-name-part taxon-name-part-type="genus">Ficopomatus</tp:taxon-name-part>
                            <tp:taxon-name-part taxon-name-part-type="species">uschakovi</tp:taxon-name-part>
                            <object-id xmlns:xlink="http://www.w3.org/1999/xlink" xlink:type="simple">http://species-id.net/wiki/Ficopomatus_uschakovi</object-id>
                        </tp:taxon-name><tp:taxon-authority>(Pillai, 1960)</tp:taxon-authority><xref ref-type="fig" rid="F2">Figure 2A–J</xref><tp:nomenclature-citation-list><tp:nomenclature-citation><tp:taxon-name>Neopomatus uschakovi</tp:taxon-name><comment> Pillai, 1960: 28–32, fig. 10H, 11A–H, 12A–H, plate I, fig. 1, 2; <xref ref-type="bibr" rid="B13">Hartman 1965</xref>: 80; <xref ref-type="bibr" rid="B20">Pillai 1965</xref>: 172: <xref ref-type="bibr" rid="B21">1971</xref>: 118–123, 127, fig. 9G, 10; <xref ref-type="bibr" rid="B14">Hartmann-Schröder 1971</xref>: 7–27. fig. 2, 3, 5, 7b-d, 11–14; <xref ref-type="bibr" rid="B27">Zibrowius 1973</xref>: 64.</comment></tp:nomenclature-citation><!--PageBreak--><tp:nomenclature-citation><tp:taxon-name>Mercierella enigmatica</tp:taxon-name><comment> , (not <xref ref-type="bibr" rid="B11">Fauvel 1923</xref>, <xref ref-type="bibr" rid="B18">Mesnil and Fauvel 1939</xref>): <xref ref-type="bibr" rid="B15">Hove and Weerdenburg 1978</xref>: 109–110, presented several examples of incorrect use of this name.</comment></tp:nomenclature-citation><tp:nomenclature-citation><tp:taxon-name>Neopomatus uschakovi</tp:taxon-name><comment> var. <italic>lingayanensis</italic>, <xref ref-type="bibr" rid="B20">Pillai 1965</xref>: 170–172, fig. 23A–I.</comment></tp:nomenclature-citation><tp:nomenclature-citation><tp:taxon-name>Neopomatus similis</tp:taxon-name><comment> , <xref ref-type="bibr" rid="B19">Pillai 1960</xref>: 32–33, fig. 12 I–M, plate II, fig. 1; <xref ref-type="bibr" rid="B13">Hartman 1965</xref>: 80.</comment></tp:nomenclature-citation><tp:nomenclature-citation><tp:taxon-name>Neopomatus similis</tp:taxon-name><comment> var. <italic>rugosus</italic>, <xref ref-type="bibr" rid="B19">Pillai 1960</xref>: 33–35, plate II, fig. 2; <xref ref-type="bibr" rid="B13">Hartman 1965</xref>: 80.</comment></tp:nomenclature-citation><tp:nomenclature-citation><tp:taxon-name>Ficopomatus uschakovi</tp:taxon-name><comment> , <xref ref-type="bibr" rid="B15">Hove and Weerdenburg 1978</xref>: 109–113, fig. 2a–d, 3a, f–k, 4j–n, r, x–z, 5d; <xref ref-type="bibr" rid="B2">Bastida-Zavala 2009</xref>: 530, fig. 1K; <xref ref-type="bibr" rid="B5">Bastida-Zavala and García-Madrigal 2012</xref>: 48–52, fig. 1A–E, 2A–I.</comment></tp:nomenclature-citation></tp:nomenclature-citation-list></tp:nomenclature><tp:treatment-sec sec-type="Type locality"><title>Type locality.</title><p>Estuary of the Panadura River, Sri Lanka, Indian Ocean.</p></tp:treatment-sec><tp:treatment-sec sec-type="Material studied"><title>Material studied.</title><p>CIMUA POLY SERP 0031B (1), Punta Yarumal (<named-content xmlns:xlink="http://www.w3.org/1999/xlink" content-type="dwc:verbatimCoordinates" xlink:type="simple">8°6'10"N, 76°44'36"W</named-content>), El Uno Bay; Sta. 28, Root 3; August 8, 2009; col. C. Arteaga-Flórez. CIMUA POLY SERP 0032 (1), Punta Yarumal, (<named-content xmlns:xlink="http://www.w3.org/1999/xlink" content-type="dwc:verbatimCoordinates" xlink:type="simple">8°6'34"N, 76°44'22"W</named-content>), El Uno Bay, Sta. 29, Root 5, August 8, 2009, col. C. Arteaga-Flórez. CIMUA POLY SERP 0033 (1), El Faro (<named-content xmlns:xlink="http://www.w3.org/1999/xlink" content-type="dwc:verbatimCoordinates" xlink:type="simple">8°6'36"N, 76°44'50"W</named-content>), El Uno Bay; Sta. 30, Root 5; August 8, 2009; col. C. Arteaga-Flórez. CIMUA POLY SERP 0034 (5), Ciénaga de las Mujeres (<named-content xmlns:xlink="http://www.w3.org/1999/xlink" content-type="dwc:verbatimCoordinates" xlink:type="simple">8°6'55"N, 76°44'51"W</named-content>), El Uno Bay; Sta. 31, Root 1; August 8, 2009, col. C. Arteaga-Flórez. CIMUA POLY SERP 0035 (12), Ciénaga de las Mujeres (<named-content xmlns:xlink="http://www.w3.org/1999/xlink" content-type="dwc:verbatimCoordinates" xlink:type="simple">8°6'56"N, 76°44'56"W</named-content>), El Uno Bay; Sta. 32, Root 5; August 8, 2009; col. C. Arteaga-Flórez.</p></tp:treatment-sec><tp:treatment-sec sec-type="Description"><title>Description.</title><p>Complete specimen: Irregularly curved calcareous tubes, forming agregations. Thorax colour, brown; tori colour dark brown; abdomen colour beige; dark brown medial line along the dorsum. Length, 5.0 mm; width, 0.6 mm, with 7 thoracic chaetigers and 33 abdominal chaetigers. Branchial crown colour beige, divided into two groups of radioles: six radioles on right side, and seven radioles on left side; each radiole with six transverse bands in a ring-like arrangement with wide dark brown color pattern; most basal ring wider and darker than the rest; ventral base of branchial crown black. Inter-radiolar membrane absent. Operculum spherical with radial symmetry (<xref ref-type="fig" rid="F2">Fig. 2B, C, E, F</xref>), and with a sub-convex distal plate; four rows of transparent spines directed outward, with spines of the interior row approximately one-half the length of spines in the other rows; peduncle colour, beige with dark brown groove. Eyes absent. Collar with entire margin; thoracic membranes fused along the dorsum; six thoracic neuropodial tori. Chaetae from collar serrated, with one longitudinal line of teeth from the base to the apex (<xref ref-type="fig" rid="F2">Fig. 2I, J</xref>), thorax with capillary chaetae (<xref ref-type="fig" rid="F2">Fig. 2H</xref>), and abdomen with geniculate chaetae, proximal half serrated (<xref ref-type="fig" rid="F2">Fig. 2G</xref>), and distal half smooth. Thoracic uncini saw-shaped with 6–7 teeth (<xref ref-type="fig" rid="F2">Fig. 2K</xref>). Rounded pygidium with a midline incision.</p><fig id="F2" position="float" orientation="portrait"><label>Figure 2.</label><caption><p><italic><tp:taxon-name>Ficopomatus uschakovi</tp:taxon-name></italic> (Pillai, 1960). Specimen SERP 0031B: <bold>A</bold> Antero-dorsal view <bold>B</bold> Operculum in anterior view <bold>C</bold> Operculum in lateral view <bold>G</bold> Geniculate chaetae from the abdomen <bold>H</bold> Limbate chaetae from chaetiger 3 <bold>I</bold> Toothed and limbate chaetae from collar <bold>J</bold> Toothed chaetae, detail <bold>K</bold> Uncini from chaetiger 3. Specimen SERP 0033 in methyl green: <bold>D</bold> Complete specimen in dorsal view <bold>E</bold> Operculum in lateral view. Specimen 1 SERP 0034: <bold>F</bold> Operculum in lateral view.</p></caption><graphic xmlns:xlink="http://www.w3.org/1999/xlink" xlink:href="ZooKeys-371-001-g002.jpg" position="float" orientation="portrait" xlink:type="simple"/></fig></tp:treatment-sec><tp:treatment-sec sec-type="Variations"><title>Variations.</title><p>The specimens vary in length from 3 mm to 7.5 mm, in width from 0.5 mm to 0.8 mm. The number of chaetigers varies from 36 to 45. The number of transparent rows of spines from the operculum varies from 1 to 4. The number of transversal rings in the crown varies from 4 to 6.</p></tp:treatment-sec><tp:treatment-sec sec-type="Remarks"><title>Remarks.</title><!--PageBreak--><!--PageBreak--><p><italic><tp:taxon-name>Ficopomatus uschakovi</tp:taxon-name></italic> was present in samples from the opening of El Uno Bay, in sympatry with <italic><tp:taxon-name>Ficopomatus miamiensis</tp:taxon-name></italic>, although <italic><tp:taxon-name>Ficopomatus uschakovi</tp:taxon-name></italic> was more abundant inside of El Uno Bay. Of these two serpulid species, only <italic><tp:taxon-name>Ficopomatus uschakovi</tp:taxon-name></italic> was found within the inner bay, which may indicate that this species has replaced <italic><tp:taxon-name>Ficopomatus miamiensis</tp:taxon-name></italic> in that region. Morphologically, <italic><tp:taxon-name>Ficopomatus uschakovi</tp:taxon-name></italic> differs from <italic><tp:taxon-name>Ficopomatus miamiensis</tp:taxon-name></italic> by the presence of a spherical operculum with 1–4 transparent spines in a radial arrangement, and dorsal fusion of the thoracic membranes. These characters represent important diagnostic features for recognizing <italic><tp:taxon-name>Ficopomatus uschakovi</tp:taxon-name></italic>, according to <xref ref-type="bibr" rid="B15">Hove and Weerdenburg (1978)</xref>. Of the remaining taxonomic characters, the presence of seven thoracic chaetigers, and toothed collar chaetae, are generic characters. Distinctively, <italic><tp:taxon-name>Ficopomatus uschakovi</tp:taxon-name></italic> builds calcareous tubes with longitudinal keels, and well-formed rings, whereas <italic><tp:taxon-name>Ficopomatus miamiensis</tp:taxon-name></italic> builds smoother calcareous tubes that exhibit only very diffuse growth rings (<xref ref-type="bibr" rid="B15">Hove and Weerdenburg 1978</xref>).</p><p><xref ref-type="bibr" rid="B15">Hove and Weerdenburg (1978)</xref> comment that <italic><tp:taxon-name>Ficopomatus uschakovi</tp:taxon-name></italic> has been commonly misidentified as <italic><tp:taxon-name>Ficopomatus enigmaticus</tp:taxon-name></italic>, because both species are able to live in brackish water. However, <xref ref-type="bibr" rid="B14">Hartmann-Schröder (1971)</xref> and <xref ref-type="bibr" rid="B21">Pillai (1971)</xref> clarified this confusion, emphasizing on the geographical separation of these species; <italic><tp:taxon-name>Ficopomatus enigmaticus</tp:taxon-name></italic> occurs in subtropical regions of Europe, while <italic><tp:taxon-name>Ficopomatus uschakovi</tp:taxon-name></italic>, originally recorded in the Indo-West Pacific region, was recently found in the Caribbean Sea and the Tropical Eastern Pacific. Nevertheless, according to <xref ref-type="bibr" rid="B15">Hove and Weerdenburg (1978)</xref>, the most important features for splitting these two species are in terms of the morphology. While <italic><tp:taxon-name>Ficopomatus uschakovi</tp:taxon-name></italic> has an operculum with a sub-convex distal plate, <italic><tp:taxon-name>Ficopomatus enigmaticus</tp:taxon-name></italic> has a concave distal plate. Also, <italic><tp:taxon-name>Ficopomatus enigmaticus</tp:taxon-name></italic> sometimes has, dorsally, incomplete and irregular rows of spines, and may have one to three short radial accessories spines, while <italic><tp:taxon-name>Ficopomatus uschakovi</tp:taxon-name></italic> lack accessory spines and has complete and regular rows of spines in the operculum.</p><p>According to <xref ref-type="bibr" rid="B15">Hove and Weerdenburg (1978)</xref>, <italic><tp:taxon-name>Ficopomatus uschakovi</tp:taxon-name></italic> has a distribution in the southern hemisphere, from India, through the Indian Ocean, to the Philippines and northern Australia. However, it has been recorded also from the Caribbean region, in Venezuela (<xref ref-type="bibr" rid="B17">Liñero-Arana and Díaz-Díaz 2012</xref>) and north-eastern Brazil (<xref ref-type="bibr" rid="B1">de Assis et al. 2008</xref>); and from the tropical Eastern Pacific, in Mexico (<xref ref-type="bibr" rid="B5">Bastida-Zavala and García-Madrigal 2012</xref>).</p><p>We consider <italic><tp:taxon-name>Ficopomatus uschakovi</tp:taxon-name></italic> as an exotic species in the Colombian Caribbean. It is likely that this species may have been transported to the Gulf of Urabá from the Indo-Pacific attached to hulls of ships crossing from the Pacific Ocean to Caribbean Sea through Panama Canal, or from the Eastern coast of Africa to the Caribbean. Once in the Gulf, the species migrated to El Uno Bay, which is very close to the place where the ships are charged, aided by the tidal currents. Also, in support that <italic><tp:taxon-name>Ficopomatus uschakovi</tp:taxon-name></italic> is an exotic species: during 2009 the species was found only in El Uno Bay, southern Gulf of Urabá; but, during 2012, this species was found also to the north of El Uno Bay, where it was not found before. This means that the distribution of the species has spread along the eastern coast of the Gulf in a South-North direction. This study provides the first record of <italic><tp:taxon-name>Ficopomatus uschakovi</tp:taxon-name></italic> in Colombia. However, many localities of the northern Colombian Caribbean lack information on the distribution of <italic><tp:taxon-name>Ficopomatus uschakovi</tp:taxon-name></italic>, which limits our understanding of its distribution in the southern Caribbean. Further distributional data will be presented in a forthcoming paper on the biogeography of the species.</p><p>Finally, specimens of <!--PageBreak--><italic><tp:taxon-name>Ficopomatus uschakovi</tp:taxon-name></italic> were found on mangrove roots in association with specimens of other species belonging to the families <tp:taxon-name>Nereididae</tp:taxon-name> (<italic><tp:taxon-name>Neanthes succinea</tp:taxon-name></italic>, <italic><tp:taxon-name>Stenoninereis tecolutlensis</tp:taxon-name></italic> and <italic><tp:taxon-name>Namalycastis</tp:taxon-name></italic> sp. 1), <tp:taxon-name>Sabellidae</tp:taxon-name> (<italic><tp:taxon-name>Demonax lacunosus</tp:taxon-name></italic>), and <tp:taxon-name>Spionidae</tp:taxon-name> (<italic><tp:taxon-name>Boccardiella</tp:taxon-name></italic> sp.). Future research should include formal descriptions of these other species, and an assessment of their respective distribution patterns. Physical-chemical conditions found within the Bay during the sampling period are provided in <xref ref-type="table" rid="T1">Table 1</xref>.</p><table-wrap id="T1" position="float" orientation="portrait"><label>Table 1.</label><caption><p>Physical-chemical conditions found in El Uno Bay, during the sampling period. Abbreviations: O<sub>2</sub> oxygen; T Temperature; TDS dissolved solids; Sal Salinity; Cond Conductivity.</p></caption><table><tbody><tr><th rowspan="1" colspan="1">Locality</th><th rowspan="1" colspan="1">Site</th><th rowspan="1" colspan="1">Station</th><th rowspan="1" colspan="1">[O<sub>2</sub>] (mg/L)</th><th rowspan="1" colspan="1">O<sub>2</sub> (%)</th><th rowspan="1" colspan="1">T (°C)</th><th rowspan="1" colspan="1">pH</th><th rowspan="1" colspan="1">TDS (ppt)</th><th rowspan="1" colspan="1">Sal (ppt)</th><th rowspan="1" colspan="1">Cond. (mS)</th><th rowspan="1" colspan="1">Specific cond. (mS)</th></tr><tr><td rowspan="1" colspan="1">El Uno Bay</td><td rowspan="1" colspan="1">Punta Yarumal</td><td rowspan="1" colspan="1">28</td><td rowspan="1" colspan="1">4,18</td><td rowspan="1" colspan="1">61</td><td rowspan="1" colspan="1">30,4</td><td rowspan="1" colspan="1">7,13</td><td rowspan="1" colspan="1">&gt; 2000</td><td rowspan="1" colspan="1">9,2</td><td rowspan="1" colspan="1">17,41</td><td rowspan="1" colspan="1">13,88</td></tr><tr><td rowspan="1" colspan="1">El Uno Bay</td><td rowspan="1" colspan="1">Punta Yarumal</td><td rowspan="1" colspan="1">29</td><td rowspan="1" colspan="1">5,16</td><td rowspan="1" colspan="1">66,6</td><td rowspan="1" colspan="1">29,8</td><td rowspan="1" colspan="1">7,22</td><td rowspan="1" colspan="1">&gt; 2000</td><td rowspan="1" colspan="1">9</td><td rowspan="1" colspan="1">16,87</td><td rowspan="1" colspan="1">15,48</td></tr><tr><td rowspan="1" colspan="1">El Uno Bay</td><td rowspan="1" colspan="1">El Faro</td><td rowspan="1" colspan="1">30</td><td rowspan="1" colspan="1">4,33</td><td rowspan="1" colspan="1">69,7</td><td rowspan="1" colspan="1">28,6</td><td rowspan="1" colspan="1">7,53</td><td rowspan="1" colspan="1">&gt; 2000</td><td rowspan="1" colspan="1">9,2</td><td rowspan="1" colspan="1">14,85</td><td rowspan="1" colspan="1">15,57</td></tr><tr><td rowspan="1" colspan="1">El Uno Bay</td><td rowspan="1" colspan="1">Ciénaga de las Mujeres</td><td rowspan="1" colspan="1">31</td><td rowspan="1" colspan="1">2,12</td><td rowspan="1" colspan="1">31,2</td><td rowspan="1" colspan="1">27,5</td><td rowspan="1" colspan="1">7,3</td><td rowspan="1" colspan="1">&gt; 2000</td><td rowspan="1" colspan="1">0,4</td><td rowspan="1" colspan="1">0,16</td><td rowspan="1" colspan="1">0,09</td></tr><tr><td rowspan="1" colspan="1">El Uno Bay</td><td rowspan="1" colspan="1">Ciénaga de las Mujeres</td><td rowspan="1" colspan="1">32</td><td rowspan="1" colspan="1">0,55</td><td rowspan="1" colspan="1">7,6</td><td rowspan="1" colspan="1">26,4</td><td rowspan="1" colspan="1">7,35</td><td rowspan="1" colspan="1">&gt; 2000</td><td rowspan="1" colspan="1">1,3</td><td rowspan="1" colspan="1">13,54</td><td rowspan="1" colspan="1">11,72</td></tr></tbody></table></table-wrap></tp:treatment-sec><tp:treatment-sec sec-type="Distribution"><title>Distribution.</title><p>Indian Ocean from the Eastern coast of Africa to Australia; Eastern Pacific in Southern Mexico; Western Atlantic, in the Colombian, Venezuelan and Brazilian Caribbean coasts. Eastern Atlantic, in the Gulf of Guinea.</p></tp:treatment-sec><ref-list><ref id="B13"><mixed-citation xmlns:xlink="http://www.w3.org/1999/xlink" xlink:type="simple"><person-group><name name-style="western"><surname>Hartman</surname><given-names>O</given-names></name></person-group> (<year>1965</year>) <article-title>Catalogue of the Polychaetous Annelids of the World.</article-title><comment>Supplement 1960–5 and Index.</comment><source>Allan Hancock Foundation Occasional Papers</source><volume>23</volume> (<supplement>Supp.</supplement>): <fpage>1</fpage>–<lpage>197</lpage>.</mixed-citation></ref><ref id="B20"><mixed-citation xmlns:xlink="http://www.w3.org/1999/xlink" xlink:type="simple"><person-group><name name-style="western"><surname>Pillai</surname><given-names>TG</given-names></name></person-group> (<year>1965</year>) <article-title>Annelida Polychaeta from the Philippines and Indonesia.</article-title><source>Ceylon Journal of Science, Biological Sciences</source><volume>4</volume>: <fpage>110</fpage>-<lpage>177</lpage>.</mixed-citation></ref><ref id="B21"><mixed-citation xmlns:xlink="http://www.w3.org/1999/xlink" xlink:type="simple"><person-group><name name-style="western"><surname>Pillai</surname><given-names>TG</given-names></name></person-group> (<year>1971</year>) <article-title>Studies on a collection of marine and brackish-water polychaete annelids of the family Serpulidae from Ceylon.</article-title><source>Ceylon Journal of Sciences, Biological Sciences</source><volume>9</volume>: <fpage>88</fpage>-<lpage>130</lpage>.</mixed-citation></ref><ref id="B14"><mixed-citation xmlns:xlink="http://www.w3.org/1999/xlink" xlink:type="simple"><person-group><name name-style="western"><surname>Hartmann-Schröder</surname><given-names>G</given-names></name></person-group> (<year>1971</year>) <article-title>Annelida, Borstenwürmer, Polychaeta.</article-title><source>Tierwelt Deutschlands</source><volume>58</volume>: <fpage>1</fpage>-<lpage>594</lpage>.</mixed-citation></ref><ref id="B27"><mixed-citation xmlns:xlink="http://www.w3.org/1999/xlink" xlink:type="simple"><person-group><name name-style="western"><surname>Zibrowius</surname><given-names>H</given-names></name></person-group> (<year>1973</year>) <article-title>Serpulidae (Annelida Polychaeta) des côtes Ouest de l’Afrique et des archipels voisins.</article-title><source>Annales Musee Royal de l’Afrique Centrale, Belgique</source>, <series>series 8, Sciences Zoologiques</series><volume>208</volume>: <fpage>1</fpage>–<lpage>93</lpage>.</mixed-citation></ref><ref id="B11"><mixed-citation xmlns:xlink="http://www.w3.org/1999/xlink" xlink:type="simple"><person-group><name name-style="western"><surname>Fauvel</surname><given-names>P</given-names></name></person-group> (<year>1923</year>) <article-title>Un nouveau serpulien d’eau saumâtre <italic>Mercierella</italic> n.g., <italic>enigmatica</italic> n.sp.</article-title><source>Bulletin de la Société Zoologique de France</source><volume>47</volume>: <fpage>424</fpage>-<lpage>430</lpage>.</mixed-citation></ref><ref id="B18"><mixed-citation xmlns:xlink="http://www.w3.org/1999/xlink" xlink:type="simple"><person-group><name name-style="western"><surname>Mesnil</surname><given-names>F</given-names></name><name name-style="western"><surname>Fauvel</surname><given-names>P</given-names></name></person-group> (<year>1939</year>) <article-title>Polychetes sedentaires de I’Expédition des Siboga. Maldanidae, Cirratullidae, Capitellidae, Sabellidae et Serpulidae.</article-title><source>Siboga Expedition</source><volume>24</volume>(<issue>2</issue>): <fpage>1</fpage>-<lpage>42</lpage>.</mixed-citation></ref><ref id="B15"><mixed-citation xmlns:xlink="http://www.w3.org/1999/xlink" xlink:type="simple"><person-group><name name-style="western"><surname>Hove</surname><given-names>HA ten</given-names></name><name name-style="western"><surname>Weerdenburg</surname><given-names>JCA</given-names></name></person-group> (<year>1978</year>) <article-title>A generic revision of the brackish-water serpulid <italic>Ficopomatus</italic> Southern 1921 (Polychaeta: Serpulinae), including <italic>Miercirella</italic> Fauvel 1923 <italic>Sphaeropomatus</italic> Treadwell 1934, <italic>Mercierellopsis</italic> Rioja 1945 and <italic>Neopomatus</italic> Pillai 1960.</article-title><source>Biological Bulletin</source><volume>154</volume>(<issue>1</issue>): <fpage>96</fpage>-<lpage>120</lpage>. doi: <ext-link ext-link-type="uri" xlink:href="http://dx.doi.org/10.2307/1540777" xlink:type="simple">10.2307/1540777</ext-link></mixed-citation></ref><ref id="B19"><mixed-citation xmlns:xlink="http://www.w3.org/1999/xlink" xlink:type="simple"><person-group><name name-style="western"><surname>Pillai</surname><given-names>TG</given-names></name></person-group> (<year>1960</year>) <article-title>Some marine and brackish-water serpulid Polychaeta from Ceylon, including new genera and species.</article-title><source>Ceylon Journal of Sciences, Biological Sciences</source><volume>3</volume>: <fpage>1</fpage>-<lpage>40</lpage>.</mixed-citation></ref><ref id="B2"><mixed-citation xmlns:xlink="http://www.w3.org/1999/xlink" xlink:type="simple"><person-group><name name-style="western"><surname>Bastida-Zavala</surname><given-names>JR</given-names></name></person-group> (<year>2009</year>) <chapter-title>Serpulidae Rafinesque, 1815.</chapter-title><volume>43</volume>: <fpage>521</fpage>–<lpage>554</lpage>. In: <person-group><name name-style="western"><surname>de León-González</surname><given-names>JA</given-names></name><name name-style="western"><surname>Bastida-Zavala</surname><given-names>JR</given-names></name><name name-style="western"><surname>Carrera-Parra</surname><given-names>LF</given-names></name><name name-style="western"><surname>García-Garza</surname><given-names>ME</given-names></name><name name-style="western"><surname>Peña-Rivera</surname><given-names>A</given-names></name><name name-style="western"><surname>Salazar-Vallejo</surname><given-names>SI</given-names></name><name name-style="western"><surname>Solís-Weiss</surname><given-names>V</given-names></name></person-group> (<role>Eds</role>) <source>Poliquetos (Annelida: Polychaeta) de México y América tropical.</source><publisher-name>Universidad Autónoma de Nuevo León, Monterrey</publisher-name>, <publisher-loc>México</publisher-loc>, <lpage>737</lpage> pp.</mixed-citation></ref><ref id="B5"><mixed-citation xmlns:xlink="http://www.w3.org/1999/xlink" xlink:type="simple"><person-group><name name-style="western"><surname>Bastida-Zavala</surname><given-names>JR</given-names></name><name name-style="western"><surname>García-Madrigal</surname><given-names>S</given-names></name></person-group> (<year>2012</year>) <article-title>First record in the Tropical Eastern Pacific of the exotic species <italic>Ficopomatus uschakovi</italic> (Polychaeta, Serpulidae).</article-title><source>Zookeys</source><volume>238</volume>: <fpage>45</fpage>-<lpage>55</lpage>. doi: <ext-link ext-link-type="uri" xlink:href="http://dx.doi.org/10.3897/zookeys.238.3970" xlink:type="simple">10.3897/zookeys.238.3970</ext-link></mixed-citation></ref><ref id="B17"><mixed-citation xmlns:xlink="http://www.w3.org/1999/xlink" xlink:type="simple"><person-group><name name-style="western"><surname>Liñero-Arana</surname><given-names>I</given-names></name><name name-style="western"><surname>Díaz-Díaz</surname><given-names>O</given-names></name></person-group> (<year>2012</year>) <article-title>Presencia del poliqueto exótico <italic>Ficopomatus uschakovi</italic> (Polychaeta: Serpulidae) en Venezuela: Descripción y comentarios sobre distribución.</article-title><source>Revista Interciencia</source><volume>37</volume>(<issue>3</issue>): <fpage>234</fpage>-<lpage>237</lpage>.</mixed-citation></ref><ref id="B1"><mixed-citation xmlns:xlink="http://www.w3.org/1999/xlink" xlink:type="simple"><person-group><name name-style="western"><surname>Assis</surname><given-names>JE de</given-names></name><name name-style="western"><surname>Alonso</surname><given-names>C</given-names></name><name name-style="western"><surname>Christoffersen</surname><given-names>ML</given-names></name></person-group> (<year>2008</year>) <article-title>First record of <italic>Ficopomatus uschakovi</italic> (Pillai, 1960) Serpulidae (Polychaeta: Annelida) for the Western Atlantic.</article-title><source>Revista Nordestina de Biologia</source><volume>19</volume>(<issue>1</issue>): <fpage>51</fpage>-<lpage>58</lpage>.</mixed-citation></ref></ref-list></tp:taxon-treatment>
